# Supplementary material for: Community-based nutrition education and hands-on cooking intervention increases farmers’ market use and vegetable servings
Source: Public Health Nutr. 2022 Mar 21;25(9):2601–13. doi: 10.1017/S1368980022000660 (PMC9991668; doi:10.1017/S1368980022000660)
Supplement: Supplementary file 1 [file S1368980022000660sup.zip]

Archive with 2 entries (2 files):
- S1368980022000660sup001.pdf
- S1368980022000660sup002.docx
